# Supplementary material for: The Impact of Varieties and Growth Stages on the Production Performance and Nutritional Quality of Forage Triticale in the Qaidam Basin
Source: Plants (Basel). 2025 Sep 23;14(19):2942. doi: 10.3390/plants14192942 (PMC12526206; doi:10.3390/plants14192942)
Supplement: Supplementary file 1 [file plants-14-02942-s001.zip]

Archive with 1 entries (1 files):
- plants-3865207-supplementary.pdf
